# Supplementary material for: Impact of Omega-3 Fatty Acid Supplementation in Parenteral Nutrition on Inflammatory Markers and Clinical Outcomes in Critically Ill COVID-19 Patients: A Randomized Controlled Trial
Source: Nutrients. 2024 Sep 10;16(18):3046. doi: 10.3390/nu16183046 (PMC11434828; doi:10.3390/nu16183046)
Supplement: Supplementary file 1 [file nutrients-16-03046-s001.zip]

Archive with 1 entries (1 files):
- nutrients-3186091-supplementary.pdf
